# Supplementary material for: Unveiling Multistability in Urban Traffic Through Percolation Theory and Network Analysis
Source: Entropy (Basel). 2025 Jun 22;27(7):668. doi: 10.3390/e27070668 (PMC12295039; doi:10.3390/e27070668)
Supplement: Supplementary file 1 [file entropy-27-00668-s001.zip]

Archive with 1 entries (1 files):
- entropy-3692684-supplementary.pdf
